# Supplementary material for: Compliance with Medication amongst Persons with Diabetes Mellitus during the COVID-19 Pandemic, Kerala, India: A Cross Sectional Study
Source: Trop Med Infect Dis. 2022 Jun 14;7(6):104. doi: 10.3390/tropicalmed7060104 (PMC9228986; doi:10.3390/tropicalmed7060104)
Supplement: Supplementary file 1 [file tropicalmed-07-00104-s001.zip]

Archive with 1 entries (1 files):
- tropicalmed-1737686-SI.pdf
